# Supplementary material for: Self-compliant ionic nanomesh for gas-permeable and stress-free on-skin electronics
Source: Nat Commun. 2025 Nov 20;16:11510. doi: 10.1038/s41467-025-66512-2 (PMC12749131; doi:10.1038/s41467-025-66512-2)
Supplement: Supplementary file 9 — source data [file 41467_2025_66512_MOESM9_ESM.xlsx]

## Sheet: Fig. 2b
Sheath flow rate (mL h-1)	Areal porosity (%)	Error bars	Test value 1	Test value 2	Test value 3
0	43.351	0.51838	43.925	43.211	42.917
0.2	37.551	1.13886	36.396	38.673	37.584
0.4	33.256	1.22288	34.225	33.661	31.882
0.6	29.3677	1.79159	28.066	28.626	31.411
0.8	25.0883	1.34003	26.631	24.213	24.421
1	18.031	1.00547	19.01	18.082	17.001
1.2	16.5857	0.69002	16.973	16.995	15.789

## Sheet: Fig. 2c
Sheath flow rate (mL h-1)	Sheath thickness (nm)	Error bars	Test value 1	Test value 2	Test value 3
0.2	194.433	42.1844	237.85	153.6	191.85
0.4	299.6	91.8191	278.6	400.1	220.1
0.6	603.767	236.39	798.1	340.6	672.6
0.8	878.183	39.599	866.35	922.35	845.85
1	984.183	98.1737	933.35	1097.35	921.85
1.2	1175.85	238.708	1011.1	1449.6	1066.85

## Sheet: Fig. 2g
Sheath flow rate (mL h-1)	Water content (wt%)	Error bars	Test value 1	Test value 2	Test value 3
0	0.24467	0.04285	0.251	0.199	0.284
0.2	2.994	0.08216	3	2.909	3.073
0.4	5.376	0.11704	5.253	5.389	5.486
0.6	6.427	0.13016	6.546	6.447	6.288
0.8	7.35683	0.16197	7.183	7.384	7.5035
1	8.04933	0.1455	7.895	8.069	8.184
1.2	11.1837	0.12233	11.051	11.208	11.292

## Sheet: Fig. 2h
T2 (ms)	Sheath flow rate-0 mL h-1	0.2	0.4	0.6	0.8	1	1.2
0.01	0.01201	0.01234	0.00651	0.01677	0.01155	0	0.00636
0.011	0.03826	0.03969	0.02003	0.05299	0.03727	0	0.02051
0.013	0.10318	0.10726	0.05459	0.14355	0.10025	0	0.05445
0.015	0.24891	0.25904	0.13171	0.34547	0.24144	0	0.13224
0.017	0.57209	0.59691	0.30648	0.79492	0.55742	0	0.30762
0.02	1.1794	1.23459	0.6435	1.64015	1.1563	0	0.64989
0.023	2.21532	2.33242	1.24745	3.0871	2.1966	0	1.2715
0.027	3.84368	4.07918	2.26704	5.36922	3.87462	0	2.33792
0.031	6.18436	6.63202	3.87555	8.65689	6.36882	0	4.05069
0.035	9.47406	10.2789	6.37494	13.2661	9.9999	0.70577	6.75068
0.04	13.818	15.1599	10.0327	19.2867	14.9573	2.4046	10.7356
0.046	19.3124	21.3757	15.1086	26.7233	21.3813	5.44821	16.2714
0.053	25.9922	28.912	21.7675	35.4171	29.2759	10.186	23.4852
0.061	33.5702	37.353	29.8	44.726	38.1977	16.6908	32.071
0.071	42.3214	46.8913	39.3749	54.7809	48.2873	25.1177	42.1235
0.081	51.7993	56.9396	49.9449	64.8324	58.8599	35.1399	52.9864
0.093	61.6381	67.0517	60.9581	74.403	69.361	46.3019	64.0487
0.107	71.3784	76.7407	71.7594	83.0565	79.204	57.9976	74.6443
0.123	79.9877	84.9452	81.1406	89.8264	87.2424	69.086	83.5815
0.142	87.9101	92.1763	89.445	95.4545	93.9939	79.662	91.3018
0.163	94.1685	97.378	95.6402	98.9938	98.4091	88.6473	96.8304
0.187	98.3151	100	99.2719	100	100	95.4238	99.8069
0.215	100	99.549	100	98.013	98.3519	99.5079	100
0.248	98.4197	95.0965	97.0203	92.0797	92.6266	100	96.7265
0.285	94.646	87.6166	91.343	83.0203	83.8171	97.9352	91.1038
0.327	88.1126	76.5815	82.2989	70.1258	71.398	92.7245	82.5356
0.376	78.9623	62.3236	69.9171	53.4809	55.6466	84.4767	72.5489
0.433	67.4498	45.4368	54.3939	34.0741	39.2291	73.3888	61.2929
0.498	53.931	26.7238	36.1659	14.9257	22.304	59.7425	48.3056
0.572	38.6464	7.08091	15.8808	0	5.15111	43.6916	33.8291
0.658	22.596	0	0	0	0	26.2986	19.1361
0.756	6.03783	0	0	0	0	10.2924	5.35967
0.87	0	0	0	0	0	0	0.099
1	0	0	0	0	0	0	0.08698
1.15	0	0	0	0	0	0	0.11456
1.322	0	0	0	0	0	0	0.14285
1.52	0	0	0	0	0	0	0.13083
1.748	0	0	0	0	0	0	0.0594
2.009	0	0	0	0	0	0	0
2.31	0	0	0	0	0	0	0
2.656	0	0	0	0	0	0	0
3.054	0	0	4.54509	0	0	0	0
3.511	0	27.5026	40.6875	0	4.2499	22.1335	5.20409
4.037	0	59.2082	81.0244	47.8406	57.2753	69.191	61.1422
4.642	0	91.8475	124.218	106.681	118.522	124.26	128.74
5.337	0	124.039	168.712	170.332	186.157	185.739	206.499
6.136	0	154.314	212.761	236.694	257.646	251.467	291.916
7.055	0	181.129	254.444	303.219	329.844	318.736	381.529
8.111	0	202.923	291.698	366.984	399.153	384.334	471.053
9.326	0	218.202	322.37	424.805	461.709	444.667	555.573
10.723	0	225.65	344.33	473.394	513.609	495.947	629.81
12.328	0	224.238	355.615	509.544	551.149	534.446	688.441
14.175	0	213.307	354.619	530.32	571.078	556.781	726.447
16.298	0	192.625	340.269	533.228	570.821	560.187	739.467
18.738	0	162.386	312.171	516.35	548.678	542.739	724.134
21.544	0	123.18	270.686	478.445	503.943	503.51	678.322
24.771	0	75.9159	216.905	418.997	436.956	442.628	601.288
28.48	0	21.7324	152.538	338.226	349.044	361.247	493.68
32.745	0	0	79.7229	237.058	242.379	261.394	357.401
37.649	0	0	0.78422	117.066	119.741	145.742	195.381
43.288	0	0	0	0	0	17.2958	11.2858
49.77	0	0	0	0	0	0	0
57.224	0	0	0	0	0	0	0
65.793	0	0	0	0	0	0	0
75.646	0	0	0	0	0	0	0
86.975	0	0	0	0	0	0	0
100	0	0	0	0	0	0	0
114.976	0	0	0	0	0	0	0
132.194	0	0	0	0	0	0	0
151.991	0	0	0	0	0	0	0
174.753	0	0	0	0	0	0	0
200.923	0	0	0	0	0	0	0
231.013	0	0	0	0	0	0	0
265.609	0	0	0	0	0	0	0
305.386	0	0	0	0	0	0	0
351.119	0	0	0	0	0	0	0
403.702	0	0	0	0	0	0	0
464.159	0	0	0	0	0	0	0
533.67	0	0	0	0	0	0	0
613.591	0	0	0	0	0	0	0
705.48	0	0	0	0	0	0	0
811.131	0	0	0	0	0	0	0
932.603	0	0	0	0	0	0	0
1072.27	0	0	0	0	0	0	0
1232.85	0	0	0	0	0	0	0
1417.47	0	0	0	0	0	0	0
1629.75	0	0	0	0	0	0	0
1873.82	0	0	0	0	0	0	0
2154.43	0	0	0	0	0	0	0
2477.08	0	0	0	0	0	0	0
2848.04	0	0	0	0	0	0	0
3274.55	0	0	0	0	0	0	0
3764.94	0	0	0	0	0	0	0
4328.76	0	0	0	0	0	0	0
4977.02	0	0	0	0	0	0	0
5722.37	0	0	0	0	0	0	0
6579.33	0	0	0	0	0	0	0
7564.63	0	0	0	0	0	0	0
8697.49	0	0	0	0	0	0	0
10000	0	0	0	0	0	0	0

## Sheet: Fig. 2i
Sheath flow rate (mL h-1)	Conductivity (S m-1)	Error bars	Test value 1	Test value 2	Test value 3
0	3.99691e-08	9.91764e-09	3.23061e-08	3.64305e-08	5.11707e-08
0.2	3.21162e-07	8.28644e-08	3.58499e-07	2.26198e-07	3.78788e-07
0.4	5.4327e-06	3.55921e-06	1.88765e-06	5.40456e-06	9.00589e-06
0.6	2.17166e-05	1.57812e-06	2.26277e-05	2.26277e-05	1.98943e-05
0.8	6.21031e-05	3.26577e-05	9.9681e-05	4.05844e-05	4.60439e-05
1	8.94737e-05	6.53136e-05	7.15594e-05	0.000161875	3.49866e-05
1.2	0.000130243	0.000107766	6.89708e-05	6.70817e-05	0.000254676

## Sheet: Fig. 3a
	WVTR (g m-2 day-1)	Error bars	Test value 1	Test value 2	Test value 3
Sheath flow rate (mL h-1) 0	1276.43	285.271	1521.02	1345.22	963.057
0.2	1271.34	309.562	1490.45	1406.37	917.197
0.4	1245.86	294.937	1551.59	1222.93	963.057
0.6	1240.76	269.619	1551.59	1100.64	1070.06
0.8	1228.03	289.371	1559.24	1100.64	1024.2
1	1220.38	311.631	1566.88	1131.21	963.057
1.2	1212.74	269.293	1513.38	1131.21	993.631
Cast film	920.971	52.952	955.932	946.932	860.048
PDMS film	363.358	22.7672	386.441	362.712	340.92

## Sheet: Fig. 3b
	Air permeability (L m-2 s-1)								Air permeability (L m-2 s-1)
Sheath flow rate (mL h-1)	50 Pa	75 Pa	100 Pa	125 Pa	150 Pa				50 Pa	75 Pa	100 Pa	125 Pa	150 Pa
0	287.98	438.36	593.26	836.33	1058.31			Cast film	1.11	1.27	1.35	1.4	1.42
0.2	239.79	359.89	533.26	767.75	1015.97
0.4	205.84	307.89	470.94	660.24	935.36
0.6	171.73	267.77	374.15	523.41	783.49
0.8	123.84	207.66	277.23	403.03	525.29
1	64.1	97.75	139.76	196.74	279.04
1.2	40.86	65.5	91.98	117.28	148.15

## Sheet: Fig. 3e
	Contact angle (o)	Error bars	Test value 1	Test value 2	Test value 3
Water	45.0333	1.25033	45	43.8	46.3
Sweat	37.9	1.65227	38	36.2	39.5

## Sheet: Fig. 3f
	T1 (ms)
T2 (ms)	0.01	0.01115	0.01243	0.01386	0.01545	0.01723	0.01921	0.02141	0.02388	0.02662	0.02968	0.03309	0.03689	0.04113	0.04586	0.05113	0.057	0.06355	0.07086	0.079	0.08808	0.0982	0.10949	0.12207	0.1361	0.15174	0.16918	0.18862	0.2103	0.23447	0.26141	0.29145	0.32495	0.36229	0.40392	0.45034	0.5021	0.5598	0.62413	0.69586	0.77583	0.86498	0.96439	1.07522	1.19878	1.33655	1.49014	1.66139	1.85232
0.01	0	0	0	0	0	0	0	0	0	0	0	0	0	0	0	0	0	0	0	0	0	0	0	0	0	0	0	0	0	0	0	0	0	0	0	0	0	0	0	0	0	0	0	0	0	0	0	0	0
0.01115	0	0	0	0	0	0	0	0	0	0	0	0	0	0	0	0	0	0	0	0	0	0	0	0	0	0	0	0	0	0	0	0	0	0	0	0	0	0	0	0	0	0	0	0	0	0	0	0	0
0.01243	0	0	0	0	0	0	0	0	0	0	0	0	0	0	0	0	0	0	0	0	0	0	0	0	0	0	0	0	0	0	0	0	0	0	0	0	0	0	0	0	0	0	0	0	0	0	0	0	0
0.01386	0	0	0	0	0	0	0	0	0	0	0	0	0	0	0	0	0	0	0	0	0	0	0	0	0	0	0	0	0	0	0	0	0	0	0	0	0	0	0	0	0	0	0	0	0	0	0	0	0
0.01545	0	0	0	0	0	0	0	0	0	0	0	0	0	0	0	0	0	0	0	0	0	0	0	0	0	0	0	0	0	0	0	0	0	0	0	0	0	0	0	0	0	0	0	0	0	0	0	0	0
0.01723	0	0	0	0	0	0	0	0	0	0	0	0	0	0	0	0	0	0	0	0	0	0	0	0	0	0	0	0	0	0	0	0	0	0	0	0	0	0	0	0	0	0	0	0	0	0	0	0	0
0.01921	0	0	0	0	0	0	0	0	0	0	0	0	0	0	0	0	0	0	0	0	0	0	0	0	0	0	0	0	0	0	0	0	0	0	0	0	0	0	0	0	0	0	0	0	0	0	0	0	0
0.02141	0	0	0	0	0	0	0	0	0	0	0	0	0	0	0	0	0	0	0	0	0	0	0	0	0	0	0	0	0	0	0	0	0	0	0	0	0	0	0	0	0	0	0	0	0	0	0	0	0
0.02388	0	0	0	0	0	0	0	0	0	0	0	0	0	0	0	0	0	0	0	0	0	0	0	0	0	0	0	0	0	0	0	0	0	0	0	0	0	0	0	0	0	0	0	0	0	0	0	0	0
0.02662	0	0	0	0	0	0	0	0	0	0	0	0	0	0	0	0	0	0	0	0	0	0	0	0	0	0	0	0	0	0	0	0	0	0	0	0	0	0	0	0	0	0	0	0	0	0	0	0	0
0.02968	0	0	0	0	0	0	0	0	0	0	0	0	0	0	0	0	0	0	0	0	0	0	0	0	0	0	0	0	0	0	0	0	0	0	0	0	0	0	0	0	0	0	0	0	0	0	0	0	0
0.03309	0	0	0	0	0	0	0	0	0	0	0	0	0	0	0	0	0	0	0	0	0	0	0	0	0	0	0	0	0	0	0	0	0	0	0	0	0	0	0	0	0	0	0	0	0	0	0	0	0
0.03689	0	0	0	0	0	0	0	0	0	0	0	0	0	0	0	0	0	0	0	0	0	0	0	0	0	0	0	0	0	0	0	0	0	0	0	0	0	0	0	0	0	0	0	0	0	0	0	0	0
0.04113	0	0	0	0	0	0	0	0	0	0	0	0	0	0	0	0	0	0	0	0	0	0	0	0	0	0	0	0	0	0	0	0	0	0	0	0	0	0	0	0	0	0	0	0	0	0	0	0	0
0.04586	0	0	0	0	0	0	0	0	0	0	0	0	0	0	0	0	0	0	0	0	0	0	0	0	0	0	0	0	0	0	0	0	0	0	0	0	0	0	0	0	0	0	0	0	0	0	0	0	0
0.05113	0	0	0	0	0	0	0	0	0	0	0	0	0	0	0	0	0	0	0	0	0	0	0	0	0	0	0	0	0	0	0	0	0	0	0	0	0	0	0	0	0	0	0	0	0	0	0	0	0
0.057	0	0	0	0	0	0	0	0	0	0	0	0	0	0	0	0	0	0	0	0	0	0	0	0	0	0	0	0	0	0	0	0	0	0	0	0	0	0	0	0	0	0	0	0	0	0	0	0	0
0.06355	0	0	0	0	0	0	0	0	0	0	0	0	0	0	0	0	0	0	0	0	0	0	0	0	0	0	0	0	0	0	0	0	0	0	0	0	0	0	0	0	0	0	0	0	0	0	0	0	0
0.07086	0	0	0	0	0	0	0	0	0	0	0	0	0	0	0	0	0	0	0	0	0	0	0	0	0	0	0	0	0	0	0	0	0	0	0	0	0	0	0	0	0	0	0	0	0	0	0	0	0
0.079	0	0	0	0	0	0	0	0	0	0	0	0	0	0	0	0	0	0	0	0	0	0	0	0	0	0	0	0	0	0	0	0	0	0	0	0	0	0	0	0	0	0	0	0	0	0	0	0	0
0.08808	0	0	0	0	0	0	0	0	0	0	0	0	0	0	0	0	0	0	0	0	0	0	0	0	0	0	0	0	0	0	0	0	0	0	0	0	0	0	0	0	0	0	0	0	0	0	0	0	0
0.0982	0	0	0	0	0	0	0	0	0	0	0	0	0	0	0	0	0	0	0	0	0	0	0	0	0	0	0	0	0	0	0	0	0	0	0	0	0	0	0	0	0	0	0	0	0	0	0	0	0
0.10949	0	0	0	0	0	0	0	0	0	0	0	0	0	0	0	0	0	0	0	0	0	0	0	0	0	0	0	0	0	0	0	0	0	0	0	0	0	0	0	0	0	0	0	0	0	0	0	0	0
0.12207	0	0	0	0	0	0	0	0	0	0	0	0	0	0	0	0	0	0	0	0	0	0	0	0	0	0	0	0	0	0	0	0	0	0	0	0	0	0	0	0	0	0	0	0	0	0	0	0	0
0.1361	0	0	0	0	0	0	0	0	0	0	0	0	0	0	0	0	0	0	0	0	0	0	0	0	0	0	0	0	0	0	0	0	0	0	0	0	0	0	0	0	0	0	0	0	0	0	0	0	0
0.15174	0	0	0	0	0	0	0	0	0	0	0	0	0	0	0	0	0	0	0	0	0	0	0	0	0	0	0	0	0	0	0	0	0	0	0	0	0	0	0	0	0	0	0	0	0	0	0	0	0
0.16918	0	0	0	0	0	0	0	0	0	0	0	0	0	0	0	0	0	0	0	0	0	0	0	0	0	0	0	0	0	0	0	0	0	0	0	0	0	0	0	0	0	0	0	0	0	0	0	0	0
0.18862	0	0	0	0	0	0	0	0	0	0	0	0	0	0	0	0	0	0	0	0	0	0	0	0	0	0	0	0	0	0	0	0	0	0	0	0	0	0	0	0	0	0	0	0	0	0	0	0	0
0.2103	0	0	0	0	0	0	0	0	0	0	0	0	0	0	0	0	0	0	0	0	0	0	0	0	0	0	0	0	0	0	0	0	0	0	0	0	0	0	0	0	0	0	0	0	0	0	0	0	0
0.23447	0	0	0	0	0	0	0	0	0	0	0	0	0	0	0	0	0	0	0	0	0	0	0	0	0	0	0	0	0	0	0	0	0	0	0	0	0	0	0	0	0	0	0	0	0	0	0	0	0
0.26141	0	0	0	0	0	0	0	0	0	0	0	0	0	0	0	0	0	0	0	0	0	0	0	0	0	0	0	0	0	0	0	0	0	0	0	0	0	0	0	0	0	0	0	0	0	0	0	0	0
0.29145	0	0	0	0	0	0	0	0	0	0	0	0	0	0	0	0	0	0	0	0	0	0	0	0	0	0	0	0	0	0	0	0	0	0	0	0	0	0	0	0	0	0	0	0	0	0	0	0	0
0.32495	0	0	0	0	0	0	0	0	0	0	0	0	0	0	0	0	0	0	0	0	0	0	0	0	0	0	0	0	0	0	0	0	0	0	0	0	0	0	0	0	0	0	0	0	0	0	0	0	0
0.36229	0	0	0	0	0	0	0	0	0	0	0	0	0	0	0	0	0	0	0	0	0	0	0	0	0	0	0	0	0	0	0	0	0	0	0	0	0	0	0	0	0	0	0	0	0	0	0	0	0
0.40392	0	0	0	0	0	0	0	0	0	0	0	0	0	0	0	0	0	0	0	0	0	0	0	0	0	0	0	0	0	0	0	0	0	0	0	0	0	0	0	0	0	0	0	0	0	0	0	0	0
0.45034	0	0	0	0	0	0	0	0	0	0	0	0	0	0	0	0	0	0	0	0	0	0	0	0	0	0	0	0	0	0	0	0	0	0	0	0	0	0	0	0	0	0	0	0	0	0	0	0	0
0.5021	0	0	0	0	0	0	0	0	0	0	0	0	0	0	0	0	0	0	0	0	0	0	0	0	0	0	0	0	0	0	0	0	0	0	0	0	0	0	0	0	0	0	0	0	0	0	0	0	0
0.5598	0	0	0	0	0	0	0	0	0	0	0	0	0	0	0	0	0	0	0	0	0	0	0	0	0	0	0	0	0	0	0	0	0	0	0	0	0	0	0	0	0	0	0	0	0	0	0	0	0
0.62413	0	0	0	0	0	0	0	0	0	0	0	0	0	0	0	0	0	0	0	0	0	0	0	0	0	0	0	0	0	0	0	0	0	0	0	0	0	0	0	0	0	0	0	0	0	0	0	0	0
0.69586	0	0	0	0	0	0	0	0	0	0	0	0	0	0	0	0	0	0	0	0	0	0	0	0	0	0	0	0	0	0	0	0	0	0	0	0	0	0	0	0	0	0	0	0	0	0	0	0	0
0.77583	0	0	0	0	0	0	0	0	0	0	0	0	0	0	0	0	0	0	0	0	0	0	0	0	0	0	0	0	0	0	0	0	0	0	0	0	0	0	0	0	0	0	0	0	0	0	0	0	0
0.86498	0	0	0	0	0	0	0	0	0	0	0	0	0	0	0	0	0	0	0	0	0	0	0	0	0	0	0	0	0	0	0	0	0	0	0	0	0	0	0	0	0	0	0	0	0	0	0	0	0
0.96439	0	0	0	0	0	0	0	0	0	0	0	0	0	0	0	0	0	0	0	0	0	0	0	0	0	0	0	0	0	0	0	0	0	0	0	0	0	0	0	0	0	0	0	0	0	0	0	0	0
1.07522	0	0	0	0	0	0	0	0	0	0	0	0	0	0	0	0	0	0	0	0	0	0	0	0	0	0	0	0	0	0	0	0	0	0	0	0	0	0	0	0	0	0	0	0	0	0	0	0	0
1.19878	0	0	0	0	0	0	0	0	0	0	0	0	0	0	0	0	0	0	0	0	0	0	0	0	0	0	0	0	0	0	0	0	0	0	0	0	0	0	0	0	0	0	0	0	0	0	0	0	0
1.33655	0	0	0	0	0	0	0	0	0	0	0	0	0	0	0	0	0	0	0	0	0	0	0	0	0	0	0	0	0	0	0	0	0	0	0	0	0	0	0	0	0	0	0	0	0	0	0	0	0
1.49014	0	0	0	0	0	0	0	0	0	0	0	0	0	0	0	0	0	0	0	0	0	0	0	0	0	0	0	0	0	0	0	0	0	0	0	0	0	0	0	0	0	0	0	0	0	0	0	0	0
1.66139	0	0	0	0	0	0	0	0	0	0	0	0	0	0	0	0	0	0	0	0	0	0	0	0	0	0	0	0	0	0	0	0	0	0	0	0	0	0	0	0	0	0	0	0	0	0	0	0	0
1.85232	0	0	0	0	0	0	0	0	0	0	0	0	0	0	0	0	0	0	0	0	0	0	0	0	0	0	0	0	0	0	0	0	0	0	0	0	0	0	0	0	0	0	0	0	0	0	0	0	0
2.06519	0	0	0	0	0	0	0	0	0	0	0	0	0	0	0	0	0	0	0	0	0	0	0	0	0	0	0	0	0	0	0	0	0	0	0	0	0	0	0	0	0	0	0	0	0	0	0	0	0
2.30253	0	0	0	0	0	0	0	0	0	0	0	0	0	0	0	0	0	0	0	0	0	0	0	0	0	0	0	0	0	0	0	0	0	0	0	0	0	0	0	0	0	0	0	0	0	0	0	0	0
2.56714	0	0	0	0	0	0	0	0	0	0	0	0	0	0	0	0	0	0	0	0	0	0	0	0	0	0	0	0	0	0	0	0	0	0	0	0	0	0	0	0	0	0	0	0	0	0	0	0	0
2.86215	0	0	0	0	0	0	0	0	0	0	0	0	0	0	0	0	0	0	0	0	0	0	0	0	0	0	0	0	0	0	0	0	0	0	0	0	0	0	0	0	0	0	0	0	0	0	0	0	0
3.19107	0	0	0	0	0	0	0	0	0	0	0	0	0	0	0	0	0	0	0	0	0	0	0	0	0	0	0	0	0	0	0	0	0	0	0	0	0	0	0	0	0	0	0	0	0	0	0	0	0
3.5578	0	0	0	0	0	0	0	0	0	0	0	0	0	0	0	0	0	0	0	0	0	0	0	0	0	0	0	0	0	0	0	0	0	0	0	0	0	0	0	0	0	0	0	0	0	0	0	0	0
3.96666	0	0	0	0	0	0	0	0	0	0	0	0	0	0	0	0	0	0	0	0	0	0	0	0	0	0	0	0	0	0	0	0	0	0	0	0	0	0	0	0	0	0	0	0	0	0	0	0	0
4.42251	0	0	0	0	0	0	0	0	0	0	0	0	0	0	0	0	0	0	0	0	0	0	0	0	0	0	0	0	0	0	0	0	0	0	0	0	0	0	0	0	0	0	0	0	0	0	0	0	0
4.93075	0	0	0	0	0	0	0	0	0	0	0	0	0	0	0	0	0	0	0	0	0	0	0	0	0	0.00473	0	0	0	0	0	0	0	0	0	0	0	0	0	0	0	0	0	0	0	0	0	0	0
5.4974	0	0	0	0	0	0	0	0	0	0	0	0	0	0	0	0	0	0	0	0	0	0	0	0	0.02436	0.04402	0	0	0	0	0	0	0	0	0	0	0	0	0	0	0	0	0	0	0	0	0	0	0
6.12917	0	0	0	0	0	0	0	0	0	0	0	0	0	0	0	0	0	0	0	0	0	0	0	0	0.05624	0.07837	0.03046	0	0	0	0	0	0	0	0	0	0	0	0	0	0	0	0	0	0	0	0	0	0
6.83354	0	0	0	0	0	0	0	0	0	0	0	0	0	0	0	0	0	0	0	0	0	0	0	0	0.08468	0.10832	0.06222	0	0	0	0	0	0	0	0	0	0	0	0	0	0	0	0	0	0	0	0	0	0
7.61886	0	0	0	0	0	0	0	0	0	0	0	0	0	0	0	0	0	0	0	0	0	0	0	0.01773	0.11021	0.13448	0.08916	0	0	0	0	0	0	0	0	0	0	0	0	0	0	0	0	0	0	0	0	0	0
8.49442	0	0	0	0	0	0	0	0	0	0	0	0	0	0	0	0	0	0	0	0	0	0	0	0.04098	0.13342	0.15757	0.1121	0.00569	0	0	0	0	0	0	0	0	0	0	0	0	0	0	0	0	0	0	0	0	0
9.47061	0	0	0	0	0	0	0	0	0	0	0	0	0	0	0	0	0	0	0	0	0	0	0	0.06315	0.15502	0.17839	0.13202	0.02464	0	0	0	0	0	0	0	0	0	0	0	0	0	0	0	0	0	0	0	0	0
10.559	0	0	0	0	0	0	0	0	0	0	0	0	0	0	0	0	0	0	0	0	0	0	0	0.08486	0.17576	0.19787	0.14999	0.0409	0	0	0	0	0	0	0	0	0	0	0	0	0	0	0.05106	0.09946	0.10994	0.07463	0	0	0
11.7724	0	0	0	0	0	0	0	0	0	0	0	0	0	0	0	0	0	0	0	0	0	0	0	0.10679	0.19644	0.21695	0.16714	0.05582	0	0	0	0	0	0	0	0	0	0	0	0	0	0	0.09327	0.16445	0.20419	0.20572	0.16223	0.06768	0
13.1253	0	0	0	0	0	0	0	0	0	0	0	0	0	0	0	0	0	0	0	0	0	0	0	0.12957	0.21785	0.23659	0.18463	0.07078	0	0	0	0	0	0	0	0	0	0	0	0	0	0	0.09425	0.18077	0.24135	0.27023	0.26171	0.21097	0.1149
14.6337	0	0	0	0	0	0	0	0	0	0	0	0	0	0	0	0	0	0	0	0	0	0	0.00791	0.1538	0.24072	0.25768	0.20355	0.08709	0	0	0	0	0	0	0	0	0	0	0	0	0	0	0.06321	0.15846	0.23231	0.27994	0.29663	0.27863	0.22395
16.3154	0	0	0	0	0	0	0	0	0	0	0	0	0	0	0	0	0	0	0	0	0	0	0.03487	0.17995	0.26565	0.281	0.22484	0.10592	0	0	0	0	0	0	0	0	0	0	0	0	0	0	0.00959	0.10788	0.18843	0.2472	0.28037	0.28509	0.26039
18.1904	0	0	0	0	0	0	0	0	0	0	0	0	0	0	0	0	0	0	0	0	0	0	0.06383	0.20832	0.29306	0.30709	0.24925	0.12822	0	0	0	0	0	0	0	0	0	0	0	0	0	0	0	0.03932	0.12103	0.18445	0.2265	0.24514	0.24023
20.2809	0	0	0	0	0	0	0	0	0	0	0	0	0	0	0	0	0	0	0	0	0	0	0.09483	0.239	0.32312	0.33625	0.27721	0.1546	0	0	0	0	0	0	0	0	0	0	0	0	0	0	0	0	0.04101	0.10374	0.1483	0.17334	0.17939
22.6116	0	0	0	0	0	0	0	0	0	0	0	0	0	0	0	0	0	0	0	0	0	0	0.12767	0.27185	0.35576	0.36849	0.30884	0.18532	0.01466	0	0	0	0	0	0	0	0	0	0	0	0	0	0	0	0	0.01624	0.05822	0.08349	0.09312
25.2101	0	0	0	0	0	0	0	0	0	0	0	0	0	0	0	0	0	0	0	0	0	0	0.16199	0.30649	0.39061	0.4035	0.34389	0.22023	0.04908	0	0	0	0	0	0	0	0	0	0	0	0	0	0	0	0	0	0	0	0
28.1073	0	0	0	0	0	0	0	0	0	0	0	0	0	0	0	0	0	0	0	0	0	0.01044	0.19721	0.34232	0.42708	0.44067	0.3818	0.25881	0.08811	0	0	0	0	0	0	0	0	0	0	0	0	0	0	0	0	0	0	0	0
31.3374	0	0	0	0	0	0	0	0	0	0	0	0	0	0	0	0	0	0	0	0	0	0.04501	0.2326	0.37857	0.46433	0.47914	0.42168	0.30019	0.13089	0	0	0	0	0	0	0	0	0	0	0	0	0	0	0	0	0	0	0	0
34.9387	0	0	0	0	0	0	0	0	0	0	0	0	0	0	0	0	0	0	0	0	0	0.07892	0.26736	0.41433	0.50139	0.51786	0.46243	0.34321	0.17623	0	0	0	0	0	0	0	0	0	0	0	0	0	0	0	0	0	0	0	0
38.9539	0	0	0	0	0	0	0	0	0	0	0	0	0	0	0	0	0	0	0	0	0	0.11139	0.30061	0.44862	0.53716	0.55566	0.50278	0.38651	0.22272	0.03238	0	0	0	0	0	0	0	0	0	0	0	0	0	0	0	0	0	0	0
43.4305	0	0	0	0	0	0	0	0	0	0	0	0	0	0	0	0	0	0	0	0	0	0.14169	0.33148	0.48046	0.57056	0.59131	0.54138	0.42866	0.26878	0.08246	0	0	0	0	0	0	0	0	0	0	0	0	0	0	0	0	0	0	0
48.4216	0	0	0	0	0	0	0	0	0	0	0	0	0	0	0	0	0	0	0	0	0	0.16911	0.35919	0.50894	0.60053	0.62363	0.57692	0.46817	0.31279	0.13123	0	0	0	0	0	0	0	0	0	0	0	0	0	0	0	0	0	0	0
53.9863	0	0	0	0	0	0	0	0	0	0	0	0	0	0	0	0	0	0	0	0	0	0.19307	0.38301	0.53321	0.62611	0.65152	0.60814	0.50364	0.35322	0.17699	0	0	0	0	0	0	0	0	0	0	0	0	0	0	0	0	0	0	0
60.1904	0	0	0	0	0	0	0	0	0	0	0	0	0	0	0	0	0	0	0	0	0.00661	0.21307	0.40234	0.55257	0.64646	0.67401	0.63395	0.53383	0.38862	0.21812	0.04372	0	0	0	0	0	0	0	0	0	0	0	0	0	0	0	0	0	0
67.1076	0	0	0	0	0	0	0	0	0	0	0	0	0	0	0	0	0	0	0	0	0.02387	0.22871	0.41673	0.56645	0.66091	0.6903	0.65341	0.55766	0.41777	0.25321	0.08502	0	0	0	0	0	0	0	0	0	0	0	0	0.00218	0	0	0	0	0
74.8197	0	0	0	0	0	0	0	0	0	0	0	0	0	0	0	0	0	0	0	0	0.03722	0.23974	0.42582	0.57443	0.66895	0.6998	0.66579	0.57425	0.43965	0.2811	0.11924	0	0	0	0	0	0	0	0	0	0	0.03212	0.06053	0.0737	0.06963	0.04614	0.00121	0	0
83.418	0	0	0	0	0	0	0	0	0	0	0	0	0	0	0	0	0	0	0	0	0.04652	0.24597	0.4294	0.57623	0.67024	0.70205	0.67057	0.58299	0.45351	0.30088	0.14532	0.0054	0	0	0	0	0	0	0	0.00138	0.05474	0.09723	0.12606	0.13913	0.13438	0.10954	0.06245	0	0
93.0045	0	0	0	0	0	0	0	0	0	0	0	0	0	0	0	0	0	0	0	0	0.0517	0.24733	0.42737	0.57173	0.66459	0.69684	0.66743	0.58346	0.45884	0.31192	0.1625	0.02873	0	0	0	0	0	0	0	0.05381	0.10844	0.15181	0.1811	0.1942	0.189	0.1632	0.11454	0.04145	0
103.693	0	0	0	0	0	0	0	0	0	0	0	0	0	0	0	0	0	0	0	0	0.0528	0.24384	0.41973	0.5609	0.65197	0.68408	0.65628	0.57551	0.4554	0.3139	0.17034	0.04243	0	0	0	0	0	0	0.03067	0.09354	0.14906	0.19295	0.22241	0.23533	0.2296	0.20289	0.15289	0.0779	0
115.609	0	0	0	0	0	0	0	0	0	0	0	0	0	0	0	0	0	0	0	0	0.04991	0.23562	0.40662	0.5439	0.63253	0.66392	0.6372	0.5592	0.44321	0.30676	0.1687	0.04629	0	0	0	0	0	0	0.05545	0.11894	0.17471	0.21851	0.24757	0.25981	0.25315	0.22529	0.17388	0.09715	0
128.895	0	0	0	0	0	0	0	0	0	0	0	0	0	0	0	0	0	0	0	0	0.04321	0.22288	0.38828	0.521	0.60656	0.63667	0.61053	0.53484	0.42256	0.29076	0.15779	0.04042	0	0	0	0	0	0.000643347	0.06579	0.12907	0.18425	0.22715	0.25503	0.26586	0.25764	0.22811	0.17496	0.09636	0
143.708	0	0	0	0	0	0	0	0	0	0	0	0	0	0	0	0	0	0	0	0	0.03298	0.20595	0.3651	0.49263	0.57453	0.60283	0.5768	0.50298	0.39399	0.26643	0.13811	0.0253	0	0	0	0	0	0	0.06156	0.12368	0.17732	0.21836	0.24413	0.25268	0.24209	0.21019	0.15475	0.07395	0
160.223	0	0	0	0	0	0	0	0	0	0	0	0	0	0	0	0	0	0	0	0	0.01962	0.18529	0.33761	0.45938	0.5371	0.56312	0.53676	0.4644	0.35833	0.2346	0.1105	0.00175	0	0	0	0	0	0	0.0433	0.10324	0.15432	0.19248	0.21514	0.22044	0.20657	0.17151	0.11312	0.02964	0
178.636	0	0	0	0	0	0	0	0	0	0	0	0	0	0	0	0	0	0	0	0	0.00362	0.16149	0.30646	0.422	0.4951	0.51842	0.49136	0.42013	0.31662	0.19637	0.07607	0	0	0	0	0	0	0	0.01215	0.06891	0.1164	0.15068	0.16923	0.17031	0.15226	0.11321	0.05115	0	0
199.165	0	0	0	0	0	0	0	0	0	0	0	0	0	0	0	0	0	0	0	0	0	0.13522	0.27245	0.38136	0.44949	0.46979	0.44175	0.37137	0.27014	0.15306	0.03621	0	0	0	0	0	0	0	0	0.02247	0.06544	0.09488	0.10841	0.10439	0.08132	0.03751	0	0	0
222.053	0	0	0	0	0	0	0	0	0	0	0	0	0	0	0	0	0	0	0	0	0	0.10728	0.23647	0.33847	0.40137	0.41844	0.38921	0.31949	0.22033	0.10619	0	0	0	0	0	0	0	0	0	0	0.00389	0.0277	0.03543	0.02557	0	0	0	0	0
247.572	0	0	0	0	0	0	0	0	0	0	0	0	0	0	0	0	0	0	0	0	0	0.07849	0.19945	0.29438	0.35191	0.36562	0.33509	0.26592	0.16873	0.05736	0	0	0	0	0	0	0	0	0	0	0	0	0	0	0	0	0	0	0
276.023	0	0	0	0	0	0	0	0	0	0	0	0	0	0	0	0	0	0	0	0	0	0.0497	0.16235	0.25016	0.30227	0.3126	0.28076	0.21213	0.11686	0.0082	0	0	0	0	0	0	0	0	0	0	0	0	0	0	0	0	0	0	0
307.744	0	0	0	0	0	0	0	0	0	0	0	0	0	0	0	0	0	0	0	0	0	0.02171	0.12609	0.20682	0.25358	0.2606	0.22753	0.1595	0.06621	0	0	0	0	0	0	0	0	0	0	0	0	0	0	0	0	0	0	0	0
343.11	0	0	0	0	0	0	0	0	0	0	0	0	0	0	0	0	0	0	0	0	0	0	0.09149	0.16529	0.20685	0.21071	0.17657	0.10929	0.01809	0	0	0	0	0	0	0	0	0	0	0	0	0	0	0	0	0	0	0	0
382.54	0	0	0	0	0	0	0	0	0	0	0	0	0	0	0	0	0	0	0	0	0	0	0.05923	0.12633	0.16294	0.16387	0.12886	0.06253	0	0	0	0	0	0	0	0	0	0	0	0	0	0	0	0	0	0	0	0	0
426.502	0	0	0	0	0	0	0	0	0	0	0	0	0	0	0	0	0	0	0	0	0	0	0.02986	0.09057	0.1225	0.12079	0.08518	0.02004	0	0	0	0	0	0	0	0	0	0	0	0	0	0	0	0	0	0	0	0	0
475.516	0	0	0	0	0	0	0	0	0	0	0	0	0	0	0	0	0	0	0	0	0	0	0.00374	0.05842	0.08603	0.08199	0.04608	0	0	0	0	0	0	0	0	0	0	0	0	0	0	0	0	0	0	0	0	0	0
530.163	0	0	0	0	0	0	0	0	0	0	0	0	0	0	0	0	0	0	0	0	0	0	0	0.03013	0.05379	0.04776	0.01184	0	0	0	0	0	0	0	0	0	0	0	0	0	0	0	0	0	0	0	0	0	0
591.09	0	0	0	0	0	0	0	0	0	0	0	0	0	0	0	0	0	0	0	0	0	0	0	0.00578	0.02587	0.0182	0	0	0	0	0	0	0	0	0	0	0	0	0	0	0	0	0	0	0	0	0	0	0
659.019	0	0	0	0	0	0	0	0	0	0	0	0	0	0	0	0	0	0	0	0	0	0	0	0	0.00222	0	0	0	0	0	0	0	0	0	0	0	0	0	0	0	0	0	0	0	0	0	0	0	0
734.754	0	0	0	0	0	0	0	0	0	0	0	0	0	0	0	0	0	0	0	0	0	0	0	0	0	0	0	0	0	0	0	0	0	0	0	0	0	0	0	0	0	0	0	0	0	0	0	0	0
819.192	0	0	0	0	0	0	0	0	0	0	0	0	0	0	0	0	0	0	0	0	0	0	0	0	0	0	0	0	0	0	0	0	0	0	0	0	0	0	0	0	0	0	0	0	0	0	0	0	0
913.335	0	0	0	0	0	0	0	0	0	0	0	0	0	0	0	0	0	0	0	0	0	0	0	0	0	0	0	0	0	0	0	0	0	0	0	0	0	0	0	0	0	0	0	0	0	0	0	0	0
1018.3	0	0	0	0	0	0	0	0	0	0	0	0	0	0	0	0	0	0	0	0	0	0	0	0	0	0	0	0	0	0	0	0	0	0	0	0	0	0	0	0	0	0	0	0	0	0	0	0	0
1135.32	0	0	0	0	0	0	0	0	0	0	0	0	0	0	0	0	0	0	0	0	0	0	0	0	0	0	0	0	0	0	0	0	0	0	0	0	0	0	0	0	0	0	0	0	0	0	0	0	0
1265.79	0	0	0	0	0	0	0	0	0	0	0	0	0	0	0	0	0	0	0	0	0	0	0	0	0	0	0	0	0	0	0	0	0	0	0	0	0	0	0	0	0	0	0	0	0	0	0	0	0
1411.26	0	0	0	0	0	0	0	0	0	0	0	0	0	0	0	0	0	0	0	0	0	0	0	0	0	0	0	0	0	0	0	0	0	0	0	0	0	0	0	0	0	0	0	0	0	0	0	0	0
1573.44	0	0	0	0	0	0	0	0	0	0	0	0	0	0	0	0	0	0	0	0	0	0	0	0	0	0	0	0	0	0	0	0	0	0	0	0	0	0	0	0	0	0	0	0	0	0	0	0	0
1754.26	0	0	0	0	0	0	0	0	0	0	0	0	0	0	0	0	0	0	0	0	0	0	0	0	0	0	0	0	0	0	0	0	0	0	0	0	0	0	0	0	0	0	0	0	0	0	0	0	0
1955.86	0	0	0	0	0	0	0	0	0	0	0	0	0	0	0	0	0	0	0	0	0	0	0	0	0	0	0	0	0	0	0	0	0	0	0	0	0	0	0	0	0	0	0	0	0	0	0	0	0
2180.63	0	0	0	0	0	0	0	0	0	0	0	0	0	0	0	0	0	0	0	0	0	0	0	0	0	0	0	0	0	0	0	0	0	0	0	0	0	0	0	0	0	0	0	0	0	0	0	0	0
2431.23	0	0	0	0	0	0	0	0	0	0	0	0	0	0	0	0	0	0	0	0	0	0	0	0	0	0	0	0	0	0	0	0	0	0	0	0	0	0	0	0	0	0	0	0	0	0	0	0	0
2710.63	0	0	0	0	0	0	0	0	0	0	0	0	0	0	0	0	0	0	0	0	0	0	0	0	0	0	0	0	0	0	0	0	0	0	0	0	0	0	0	0	0	0	0	0	0	0	0	0	0
3022.14	0	0	0	0	0	0	0	0	0	0	0	0	0	0	0	0	0	0	0	0	0	0	0	0	0	0	0	0	0	0	0	0	0	0	0	0	0	0	0	0	0	0	0	0	0	0	0	0	0
3369.45	0	0	0	0	0	0	0	0	0	0	0	0	0	0	0	0	0	0	0	0	0	0	0	0	0	0	0	0	0	0	0	0	0	0	0	0	0	0	0	0	0	0	0	0	0	0	0	0	0
3756.67	0	0	0	0	0	0	0	0	0	0	0	0	0	0	0	0	0	0	0	0	0	0	0	0	0	0	0	0	0	0	0	0	0	0	0	0	0	0	0	0	0	0	0	0	0	0	0	0	0
4188.39	0	0	0	0	0	0	0	0	0	0	0	0	0	0	0	0	0	0	0	0	0	0	0	0	0	0	0	0	0	0	0	0	0	0	0	0	0	0	0	0	0	0	0	0	0	0	0	0	0
4669.73	0	0	0	0	0	0	0	0	0	0	0	0	0	0	0	0	0	0	0	0	0	0	0	0	0	0	0	0	0	0	0	0	0	0	0	0	0	0	0	0	0	0	0	0	0	0	0	0	0
5206.37	0	0	0	0	0	0	0	0	0	0	0	0	0	0	0	0	0	0	0	0	0	0	0	0	0	0	0	0	0	0	0	0	0	0	0	0	0	0	0	0	0	0	0	0	0	0	0	0	0
5804.7	0	0	0	0	0	0	0	0	0	0	0	0	0	0	0	0	0	0	0	0	0	0	0	0	0	0	0	0	0	0	0	0	0	0	0	0	0	0	0	0	0	0	0	0	0	0	0	0	0
6471.78	0	0	0	0	0	0	0	0	0	0	0	0	0	0	0	0	0	0	0	0	0	0	0	0	0	0	0	0	0	0	0	0	0	0	0	0	0	0	0	0	0	0	0	0	0	0	0	0	0
7215.52	0	0	0	0	0	0	0	0	0	0	0	0	0	0	0	0	0	0	0	0	0	0	0	0	0	0	0	0	0	0	0	0	0	0	0	0	0	0	0	0	0	0	0	0	0	0	0	0	0
8044.74	0	0	0	0	0	0	0	0	0	0	0	0	0	0	0	0	0	0	0	0	0	0	0	0	0	0	0	0	0	0	0	0	0	0	0	0	0	0	0	0	0	0	0	0	0	0	0	0	0
8969.25	0	0	0	0	0	0	0	0	0	0	0	0	0	0	0	0	0	0	0	0	0	0	0	0	0	0	0	0	0	0	0	0	0	0	0	0	0	0	0	0	0	0	0	0	0	0	0	0	0
10000	0	0	0	0	0	0	0	0	0	0	0	0	0	0	0	0	0	0	0	0	0	0	0	0	0	0	0	0	0	0	0	0	0	0	0	0	0	0	0	0	0	0	0	0	0	0	0	0	0
[truncated: 79 more columns]

## Sheet: Fig. 4a
Sheath flow rate (mL h-1)	Interfacial toughness (J m-2)	Error bars	Test value 1	Test value 2	Test value 3
0	256.667	40.415	250	220	300
0.2	308.333	38.188	350	300	275
0.4	373.333	40.415	350	350	420
0.6	303.333	55.076	300	250	360
0.8	283.333	28.868	300	300	250
1	186.667	11.547	180	180	200
1.2	153.333	11.547	140	160	160

[truncated: 26 more sheets: Fig. 4c, Fig. 4d, Fig. 4f, Fig. 5a, Fig. 5d, Fig. 6b, Fig. 6g, Fig. 6h, Supplementary Fig. 2, Supplementary Fig. 6, Supplementary Fig. 8, Supplementary Fig. 11, Supplementary Fig. 13, Supplementary Fig. 15, Supplementary Fig. 16, Supplementary Fig. 18, Supplementary Fig. 19, Supplementary Fig. 20, Supplementary Fig. 22, Supplementary Fig. 23 …]
